# Supplementary material for: Image-Based Classification of Concrete Carbonation Using YOLO Models
Source: Materials (Basel). 2026 May 23;19(11):2198. doi: 10.3390/ma19112198 (PMC13258704; doi:10.3390/ma19112198)
Supplement: Supplementary file 1 [file materials-19-02198-s001.zip]

Archive with 1 entries (1 files):
- materials-4275006-supplementary.pdf
